# Supplementary material for: Effects of Edible Grass (Rumex patientia L. × Rumex tianschanicus A. LOS) Leaf Powder on Growth Performance, Antioxidant Properties, Cecal Short-Chain Fatty Acids, and Microbial Community Levels in Broilers
Source: Antioxidants (Basel). 2024 Oct 25;13(11):1291. doi: 10.3390/antiox13111291 (PMC11590973; doi:10.3390/antiox13111291)
Supplement: Supplementary file 1 [file antioxidants-13-01291-s001.zip]

Archive with 1 entries (1 files):
- antioxidants-3219919-supplementary.pdf
